# Supplementary material for: Delayed Maturation of Oligodendrocyte Progenitors by Microgravity: Implications for Multiple Sclerosis and Space Flight
Source: Life (Basel). 2022 May 27;12(6):797. doi: 10.3390/life12060797 (PMC9224676; doi:10.3390/life12060797)
Supplement: Supplementary file 1 [file life-12-00797-s001.zip]

Archive with 1 entries (1 files):
- life-1687806-supplementary.pdf
